# Supplementary material for: Clerodendranthus spicatus (Thunb.) Water Extracts Reduce Lipid Accumulation and Oxidative Stress in the Caenorhabditis elegans
Source: Int J Mol Sci. 2024 Sep 6;25(17):9655. doi: 10.3390/ijms25179655 (PMC11394974; doi:10.3390/ijms25179655)
Supplement: Supplementary file 1 [file ijms-25-09655-s001.zip]

Archive with 1 entries (1 files):
- ijms-3188640-supplementary.pdf
